# Supplementary material for: Semi-Synthesis, Cytotoxic Evaluation, and Structure—Activity Relationships of Brefeldin A Derivatives with Antileukemia Activity
Source: Mar Drugs. 2021 Dec 24;20(1):26. doi: 10.3390/md20010026 (PMC8777696; doi:10.3390/md20010026)
Supplement: Supplementary file 1 [file marinedrugs-20-00026-s001.zip]

Archive with 1 entries (1 files):
- marinedrugs-1485592-SI.pdf
